# Supplementary material for: Social-Emotional Development of Children in Asia: A Systematic Review
Source: Behav Sci (Basel). 2023 Feb 1;13(2):123. doi: 10.3390/bs13020123 (PMC9952404; doi:10.3390/bs13020123)
Supplement: Supplementary file 1 [file behavsci-13-00123-s001.zip]

Archive with 1 entries (1 files):
- behavsci-2159410-supplementary.pdf
